# Supplementary material for: Comparative genomics reveals broad genetic diversity, extensive recombination and nascent ecological adaptation in Micrococcus luteus
Source: BMC Genomics. 2021 Feb 18;22:124. doi: 10.1186/s12864-021-07432-5 (PMC7890812; doi:10.1186/s12864-021-07432-5)
Supplement: Supplementary file 1 — Additional file 1: Table S1. Genomic features and isolation sources of strains used in this study [file 12864_2021_7432_MOESM1_ESM.xlsx]

## Sheet: Sheet1
Table S1. Genomic features and isolation sources of strains used in this study.
Strain	Taxonomy (corrected)	Genome size (bp)	Contig_N50 length (bp)	GC%	No. of CDSs	No. of CDSs with IS	Completenessa (%)	Contaminationa (%)	Source (origin/host)b	Source_tagc	Geographic location	GenBank accession no.	BioSample	BioProject	Assembly	Assembly method	Sequencing technology	RefSeq FTP
'Micrococcus luteus' DE0113	M. cohnii	2239110	762283	70.8	1983	139	97.63	1.61	environmental	NHA	USA: North Carolina, Durham	VEGF00000000	SAMN11792273	PRJNA543692	GCA_007679315.1	SPAdes v. v3.11.1	BGISEQ	ftp://ftp.ncbi.nlm.nih.gov/genomes/all/GCF/007/679/315/GCF_007679315.1_ASM767931v1
'Micrococcus luteus' AS2	M. endophyticus	2848891	2848891	73.3	2626	290	98.13	0.31	industrial wastewater	NHA	Pakistan:Kala Shah Kaku	NZ_CP040019	SAMN11555156	PRJNA540761	GCA_005280335.1	Unicycler v. v0.4.8-beta	Illumina MiSeq; Oxford Nanopore MiniION	ftp://ftp.ncbi.nlm.nih.gov/genomes/all/GCF/005/280/335/GCF_005280335.1_ASM528033v1
'Micrococcus luteus' DE0384	M. endophyticus	2715365	78490	73.4	2385	202	98.47	0.34	environmental	NHA	USA: North Carolina, Durham	VDZA00000000	SAMN11792544	PRJNA543692	GCA_007673115.1	SPAdes v. v3.11.1	BGISEQ	ftp://ftp.ncbi.nlm.nih.gov/genomes/all/GCF/007/673/115/GCF_007673115.1_ASM767311v1
Micrococcus flavus BCRC 80069	M. flavus	2518419	110839	73.5	2295	176	98.25	0.31	soil	NHA	China	SPKS00000000	SAMN11246186	PRJNA528833	GCA_004563965.1	SOAPdenovo v. 2.04	Illumina HiSeq	ftp://ftp.ncbi.nlm.nih.gov/genomes/all/GCF/004/563/965/GCF_004563965.1_ASM456396v1
'Micrococcus aloeverae' BCRC 80870	M. luteus	2513181	124186	73	2279	200	98.7	0.23	leaf	NHA	India	SMVK00000000	SAMN11110189	PRJNA526783	GCA_004462915.1	CLC NGS Cell v. 9.5	Illumina MiSeq	ftp://ftp.ncbi.nlm.nih.gov/genomes/all/GCF/004/462/915/GCF_004462915.1_ASM446291v1
'Micrococcus aloeverae' DK2	M. luteus	2565286	22268	72.9	2315	192	98.7	0.69	oral swab, Mus musculus	HA	United Kingdom	SPPJ00000000	SAMN11126848	PRJNA527079	GCA_004570435.1	SPAdes v. 3.1.3	Illumina HiSeq	ftp://ftp.ncbi.nlm.nih.gov/genomes/all/GCF/004/570/435/GCF_004570435.1_ASM457043v1
'Micrococcus aloeverae' LS2017DUB	M. luteus	2473575	94513	73	2223	198	98.65	0.69	tissue(PA) runus laurocerasus (cherry laurel)	NHA	Ireland	JAAFKM000000000	SAMN13939784	PRJNA603651	GCA_011751645.1	A5 v. 20160825	Illumina	ftp://ftp.ncbi.nlm.nih.gov/genomes/all/GCA/011/751/645/GCA_011751645.1_ASM1175164v1/
'Micrococcus aloeverae' M71	M. luteus	2419301	70345	73.1	2178	173	98.47	0.46	Ulu Slim Hot Spring, Malaysia	NHA	Malaysia: Perak	LRFD00000000	SAMN04419261	PRJNA308994	GCA_001619895.1	CLC Genomics Workbench v. 7.5	Illumina MiSeq	ftp://ftp.ncbi.nlm.nih.gov/genomes/all/GCF/001/619/895/GCF_001619895.1_ASM161989v1
Micrococcus luteus 1058_MLUT	M. luteus	2450267	32452	73.2	2210	165	98.7	1.07	Homo sapiens	HA	USA: WA	JWEM00000000	SAMN03197022	PRJNA267549	GCA_001061825.1	ABYSS v. 1.3.5	Illumina HiSeq	ftp://ftp.ncbi.nlm.nih.gov/genomes/all/GCF/001/061/825/GCF_001061825.1_ASM106182v1
Micrococcus luteus 2385	M. luteus	2431226	50109	73.1	2160	159	98.7	0.23	river water	NHA	USA: Tallahassee	JTKE00000000	SAMN03151542	PRJNA265206	GCA_000828165.1	CLC Genomics v. October-2014	Illumina HiSeq	ftp://ftp.ncbi.nlm.nih.gov/genomes/all/GCF/000/828/165/GCF_000828165.1_ASM82816v1
Micrococcus luteus 773_MLUT	M. luteus	2642715	29407	72.8	2444	180	98.55	1.05	Homo sapiens	HA	USA: WA	JUTN00000000	SAMN03197983	PRJNA267549	GCA_001066245.1	ABYSS v. 1.3.5	Illumina HiSeq	ftp://ftp.ncbi.nlm.nih.gov/genomes/all/GCF/001/066/245/GCF_001066245.1_ASM106624v1
Micrococcus luteus AH-P	M. luteus	2535002	168206	72.9	2312	181	98.7	2.06	large wooden beam from an 1800s New England red brick mill building	NHA	USA: New Hampshire, Manchester	SWLA00000000	SAMN11521434	PRJNA540083	GCA_005144705.1	SPAdes v. 3.13.0	Illumina HiSeq	ftp://ftp.ncbi.nlm.nih.gov/genomes/all/GCF/005/144/705/GCF_005144705.1_ASM514470v1
Micrococcus luteus DE0123	M. luteus	2565391	231363	72.3	2291	192	98.7	1.15	environmental	NHA	USA: North Carolina, Durham	VEFX00000000	SAMN11792283	PRJNA543692	GCA_007679155.1	SPAdes v. v3.11.1	BGISEQ	ftp://ftp.ncbi.nlm.nih.gov/genomes/all/GCF/007/679/155/GCF_007679155.1_ASM767915v1
Micrococcus luteus DE0199	M. luteus	2673706	107808	72.6	2431	198	98.7	2.06	environmental	NHA	USA: North Carolina, Durham	VEDR00000000	SAMN11792359	PRJNA543692	GCA_007677955.1	SPAdes v. v3.11.1	BGISEQ	ftp://ftp.ncbi.nlm.nih.gov/genomes/all/GCF/007/677/955/GCF_007677955.1_ASM767795v1
Micrococcus luteus DE0230	M. luteus	2746747	221654	72.5	2313	183	98.65	2.98	environmental	NHA	USA: North Carolina, Durham	VECV00000000	SAMN11792390	PRJNA543692	GCA_007677545.1	SPAdes v. v3.11.1	BGISEQ	ftp://ftp.ncbi.nlm.nih.gov/genomes/all/GCF/007/677/545/GCF_007677545.1_ASM767754v1
Micrococcus luteus DE0234	M. luteus	2489871	111155	73	2185	170	98.93	0.46	environmental	NHA	USA: North Carolina, Durham	VECU00000000	SAMN11792394	PRJNA543692	GCA_007677505.1	SPAdes v. v3.11.1	BGISEQ	ftp://ftp.ncbi.nlm.nih.gov/genomes/all/GCF/007/677/505/GCF_007677505.1_ASM767750v1
Micrococcus luteus DE0247	M. luteus	2477816	167004	73.1	2221	164	98.7	0.23	environmental	NHA	USA: North Carolina, Durham	VECL00000000	SAMN11792407	PRJNA543692	GCA_007677325.1	SPAdes v. v3.11.1	BGISEQ	ftp://ftp.ncbi.nlm.nih.gov/genomes/all/GCF/007/677/325/GCF_007677325.1_ASM767732v1
Micrococcus luteus DE0323	M. luteus	2464624	129591	73	2205	169	98.7	0.92	environmental	NHA	USA: North Carolina, Durham	VEAO00000000	SAMN11792483	PRJNA543692	GCA_007673905.1	SPAdes v. v3.11.1	BGISEQ	ftp://ftp.ncbi.nlm.nih.gov/genomes/all/GCF/007/673/905/GCF_007673905.1_ASM767390v1
Micrococcus luteus DE0371	M. luteus	2480192	147521	72.9	2206	175	98.67	0.23	environmental	NHA	USA: North Carolina, Durham	VDZG00000000	SAMN11792531	PRJNA543692	GCA_007673195.1	SPAdes v. v3.11.1	BGISEQ	ftp://ftp.ncbi.nlm.nih.gov/genomes/all/GCF/007/673/195/GCF_007673195.1_ASM767319v1
Micrococcus luteus DE0402	M. luteus	2473622	196058	73	2203	159	98.7	0.23	environmental	NHA	USA: North Carolina, Durham	VDTK00000000	SAMN11792562	PRJNA543692	GCA_007672865.1	SPAdes v. v3.11.1	BGISEQ	ftp://ftp.ncbi.nlm.nih.gov/genomes/all/GCF/007/672/865/GCF_007672865.1_ASM767286v1
Micrococcus luteus DE0446	M. luteus	2575371	211937	72.6	2285	226	98.7	1.38	environmental	NHA	USA: North Carolina, Durham	VDRZ00000000	SAMN11792606	PRJNA543692	GCA_007667915.1	SPAdes v. v3.11.1	BGISEQ	ftp://ftp.ncbi.nlm.nih.gov/genomes/all/GCF/007/667/915/GCF_007667915.1_ASM766791v1
Micrococcus luteus DE0448	M. luteus	2478202	199302	73	2243	190	98.7	1.15	environmental	NHA	USA: North Carolina, Durham	VDRY00000000	SAMN11792608	PRJNA543692	GCA_007667895.1	SPAdes v. v3.11.1	BGISEQ	ftp://ftp.ncbi.nlm.nih.gov/genomes/all/GCF/007/667/895/GCF_007667895.1_ASM766789v1
Micrococcus luteus DE0459	M. luteus	2524778	126109	73	2264	176	98.7	3.21	environmental	NHA	USA: North Carolina, Durham	VDRP00000000	SAMN11792619	PRJNA543692	GCA_007667695.1	SPAdes v. v3.11.1	BGISEQ	ftp://ftp.ncbi.nlm.nih.gov/genomes/all/GCF/007/667/695/GCF_007667695.1_ASM766769v1
Micrococcus luteus DE0563	M. luteus	2547999	111775	72.7	2280	169	98.65	1.38	environmental	NHA	USA: North Carolina, Durham	VDOI00000000	SAMN11792723	PRJNA543692	GCA_007665995.1	SPAdes v. v3.11.1	BGISEQ	ftp://ftp.ncbi.nlm.nih.gov/genomes/all/GCF/007/665/995/GCF_007665995.1_ASM766599v1
Micrococcus luteus DE0566	M. luteus	2565952	188624	72.6	2315	188	98.7	3.21	environmental	NHA	USA: North Carolina, Durham	VDOF00000000	SAMN11792726	PRJNA543692	GCA_007665935.1	SPAdes v. v3.11.1	BGISEQ	ftp://ftp.ncbi.nlm.nih.gov/genomes/all/GCF/007/665/935/GCF_007665935.1_ASM766593v1
Micrococcus luteus DE0570	M. luteus	2541696	190542	72.7	2300	198	98.7	1.38	environmental	NHA	USA: North Carolina, Durham	VDOB00000000	SAMN11792730	PRJNA543692	GCA_007665885.1	SPAdes v. v3.11.1	BGISEQ	ftp://ftp.ncbi.nlm.nih.gov/genomes/all/GCF/007/665/885/GCF_007665885.1_ASM766588v1
Micrococcus luteus DE0571	M. luteus	2527692	164318	72.9	2261	189	98.7	1.38	environmental	NHA	USA: North Carolina, Durham	VDOA00000000	SAMN11792731	PRJNA543692	GCA_007665835.1	SPAdes v. v3.11.1	BGISEQ	ftp://ftp.ncbi.nlm.nih.gov/genomes/all/GCF/007/665/835/GCF_007665835.1_ASM766583v1
Micrococcus luteus FDAARGOS_406	M. luteus	2440496	2440496	73.3	2241	238	98.47	1.15	human	HA	missing	PDEF00000000	SAMN07312450	PRJNA231221	GCA_002554275.1	Celera v. 8.2	PacBio; Illumina	ftp://ftp.ncbi.nlm.nih.gov/genomes/all/GCF/002/554/275/GCF_002554275.1_ASM255427v1
Micrococcus luteus FDAARGOS_677	M. luteus	2478263	2478263	73	2238	202	98.7	0.23	human	HA	USA:VA	NZ_CP046319	SAMN11056392	PRJNA231221	GCA_009730415.1	canu v. 1.4	PacBio; Illumina	ftp://ftp.ncbi.nlm.nih.gov/genomes/all/GCF/009/730/415/GCF_009730415.1_ASM973041v1
Micrococcus luteus J28	M. luteus	2536485	40860	72.8	2319	193	97.63	3.9	missing (Genome sequencing of lignin-degrading bacterial isolates)	NHA	missing	VLJZ00000000	SAMN02744122	PRJNA202320	GCA_007829675.1	Velvet v. 1.0.19	Illumina HiSeq	ftp://ftp.ncbi.nlm.nih.gov/genomes/all/GCF/007/829/675/GCF_007829675.1_ASM782967v1
Micrococcus luteus K39	M. luteus	2513216	34872	73	2297	191	98.02	0.92	roots of desert plants	NHA	Saudi Arabia: Thuwal	LWGN00000000	SAMN04520143	PRJNA313377	GCA_001750235.1	SPAdes v. 3.6	Illumina MiSeq	ftp://ftp.ncbi.nlm.nih.gov/genomes/all/GCF/001/750/235/GCF_001750235.1_ASM175023v1
Micrococcus luteus KR	M. luteus	2568410	83304	73	2329	182	98.7	0.92	kefir	NHA	Germany	NCXE00000000	SAMN06718497	PRJNA375758	GCA_002276855.1	SPAdes v. 3.10.0	Illumina HiSeq	ftp://ftp.ncbi.nlm.nih.gov/genomes/all/GCF/002/276/855/GCF_002276855.1_ASM227685v1
Micrococcus luteus M36	M. luteus	2588939	59431	72.8	2350	193	98.09	1.38	fetal intestine, Homo sapiens	HA	USA: San Francisco	VFQL00000000	SAMN10290245	PRJNA498337	GCA_006385885.1	SPAdes v. 3.10.0	Illumina HiSeq	ftp://ftp.ncbi.nlm.nih.gov/genomes/all/GCF/006/385/885/GCF_006385885.1_ASM638588v1
Micrococcus luteus MGYG-HGUT-00101	M. luteus	2543735	266474	72.9	2294	198	98.7	0.92	human gut	HA	missing	CABIZL000000000	SAMEA5849602	PRJEB33885	GCA_902363225.1	missing	missing	ftp://ftp.ncbi.nlm.nih.gov/genomes/all/GCF/902/363/225/GCF_902363225.1_MGYG-HGUT-00101
Micrococcus luteus Mu201	M. luteus	2492633	39388	73	2296	180	98.13	0.92	soft smear-ripened cheese with raw milk	NHA	France	FUKT00000000	SAMEA81152668	PRJEB19175	GCA_900163885.1	missing	missing	ftp://ftp.ncbi.nlm.nih.gov/genomes/all/GCF/900/163/885/GCF_900163885.1_ASM90016388v1
Micrococcus luteus NCCP 15687	M. luteus	2445333	2445333	73.1	2260	202	98.09	0.92	blood, Homo sapiens	HA	South Korea: Jeonju	CP043849	SAMN12725935	PRJNA564862	GCA_009769145.2	SPAdes v. 3.1	PacBio; IonTorrent	ftp://ftp.ncbi.nlm.nih.gov/genomes/all/GCF/009/769/145/GCF_009769145.2_ASM976914v2
Micrococcus luteus NCCP 16831	M. luteus	2459530	2459530	73.1	2232	201	98.69	0.92	blood, Homo sapiens	HA	South Korea: Jinju	CP043842	SAMN12725936	PRJNA564863	GCA_009769055.1	SPAdes v. 3.1	PacBio; IonTorrent	ftp://ftp.ncbi.nlm.nih.gov/genomes/all/GCF/009/769/055/GCF_009769055.1_ASM976905v1
Micrococcus luteus NCTC 2665	M. luteus	2501097	2501097	73	2477	200	98.25	0	free-living	NHA	missing	CP001628	SAMN00000281	PRJNA20655	GCA_000023205.1	missing	missing	ftp://ftp.ncbi.nlm.nih.gov/genomes/all/GCF/000/023/205/GCF_000023205.1_ASM2320v1
Micrococcus luteus NCTC 7503	M. luteus	2433675	2414383	73.1	2167	175	98.5	0.23	eye swab, Human (Child)	HA	United Kingdom	UGPQ00000000	SAMEA26387668	PRJEB6403	GCA_900453025.1	missing	missing	ftp://ftp.ncbi.nlm.nih.gov/genomes/all/GCF/900/453/025/GCF_900453025.1_54599_A01
Micrococcus luteus NCTC 7563	M. luteus	2571947	2546305	72.7	2358	315	98.7	0.23	missing	-	missing	UGPO00000000	SAMEA37368418	PRJEB6403	GCA_900452945.1	missing	missing	ftp://ftp.ncbi.nlm.nih.gov/genomes/all/GCF/900/452/945/GCF_900452945.1_54599_B01
Micrococcus luteus NDB3Y10	M. luteus	2497512	64137	73	2278	204	98.7	1.61	water sample collected from a newly drilled coal seam bore well (65 hours after drilling)	NHA	Australia: Queensland, Roma	LQAC00000000	SAMN04356940	PRJNA305084	GCA_001543375.1	SPAdes v. 3.5	Illumina MiSeq	ftp://ftp.ncbi.nlm.nih.gov/genomes/all/GCF/001/543/375/GCF_001543375.1_ASM154337v1
Micrococcus luteus OG2	M. luteus	2410114	137190	73	2148	170	98.7	0.46	kefir	NHA	Germany	MAYP00000000	SAMN06718478	PRJNA375758	GCA_002276745.1	SPAdes v. 3.10.0	Illumina HiSeq	ftp://ftp.ncbi.nlm.nih.gov/genomes/all/GCF/002/276/745/GCF_002276745.1_ASM227674v1
Micrococcus luteus O'kane	M. luteus	2501088	583685	73	2260	184	98.7	0.23	water sample collected from a newly drilled coal seam bore well (65 hours after drilling)	NHA	USA: Oklahoma, Stillwater	NCWR00000000	SAMN05332132	PRJNA327388	GCA_001691605.1	Velvet v. 2.0	Illumina MiSeq	ftp://ftp.ncbi.nlm.nih.gov/genomes/all/GCF/001/691/605/GCF_001691605.1_ASM169160v1
Micrococcus luteus RIT304	M. luteus	2506829	24099	73	2252	177	98.13	1.22	Willow (Salix sp.)	NHA	USA:New York, Geneva	JFYP00000000	SAMN02676624	PRJNA239286	GCA_000632005.1	SPAdes v. 2.5.1	Illumina MiSeq	ftp://ftp.ncbi.nlm.nih.gov/genomes/all/GCF/000/632/005/GCF_000632005.1_Willow_Endophyte_RIT304
Micrococcus luteus RIT305	M. luteus	2612381	48231	73	2354	202	98.44	4.82	Willow (Salix sp.)	NHA	USA:New York, Geneva	JFYQ00000000	SAMN02676625	PRJNA239287	GCA_000632185.1	SPAdes v. 2.5.1	Illumina MiSeq	ftp://ftp.ncbi.nlm.nih.gov/genomes/all/GCF/000/632/185/GCF_000632185.1_Willow_Endophyte_RIT305
Micrococcus luteus RIT324w	M. luteus	2635230	44310	72.9	2384	206	98.44	3.75	Willow (Salix sp.)	NHA	USA:New York, Geneva	JFYU00000000	SAMN02676629	PRJNA239291	GCA_000632145.1	SPAdes v. 2.5.1	Illumina MiSeq	ftp://ftp.ncbi.nlm.nih.gov/genomes/all/GCF/000/632/145/GCF_000632145.1_Willow_Endophyte_RIT324w
Micrococcus luteus RIT620	M. luteus	2493700	18332	72.9	2244	176	97.67	1.38	mobile phone	NHA	USA	SEML00000000	SAMN10839293	PRJNA517647	GCA_004193195.1	Unicycler v. JAN-2019	Illumina MiSeq	ftp://ftp.ncbi.nlm.nih.gov/genomes/all/GCF/004/193/195/GCF_004193195.1_ASM419319v1
Micrococcus luteus S1	M. luteus	2584415	179632	72.8	2399	178	98.7	0.23	canine ocular discharge	HA	USA: New Hampshire, Goffstown	SWFK00000000	SAMN11491347	PRJNA534489	GCA_005144815.1	SPAdes v. 3.13.0	Illumina HiSeq	ftp://ftp.ncbi.nlm.nih.gov/genomes/all/GCF/005/144/815/GCF_005144815.1_ASM514481v1
Micrococcus luteus SA211	M. luteus	2483045	2483045	73.1	2261	245	98.7	0.23	hypersaline, lithium-rich, high-altitude salt flat	NHA	Argentina: Salar del Hombre Muerto	CP033200	SAMN10253004	PRJNA497281	GCA_003691675.1	HGAP v. 3	PacBio RSII	ftp://ftp.ncbi.nlm.nih.gov/genomes/all/GCF/003/691/675/GCF_003691675.1_ASM369167v1
Micrococcus luteus SB1254	M. luteus	2553002	2553002	72.9	2395	237	97.86	0.23	marine	NHA	South Korea	CP026366	SAMN08222610	PRJNA427092	GCA_004117015.1	HGAP v. 3	PacBio	ftp://ftp.ncbi.nlm.nih.gov/genomes/all/GCF/004/117/015/GCF_004117015.1_ASM411701v1
Micrococcus luteus SGAir0127	M. luteus	2657569	2570740	72.7824	2501	252	96.84	2.06	air	NHA	Singapore	CP025616	SAMN08222739	PRJNA388547	GCA_003071525.2	HGAP v. 3	PacBio	ftp://ftp.ncbi.nlm.nih.gov/genomes/all/GCF/003/071/525/GCF_003071525.2_ASM307152v2
Micrococcus luteus SK58	M. luteus	2622687	45684	72.7	2392	185	98.09	3.7	skin, Homo sapiens	HA	missing	ADCD00000000	SAMN00008343	PRJNA34071	GCA_000176875.1	missing	missing	ftp://ftp.ncbi.nlm.nih.gov/genomes/all/GCF/000/176/875/GCF_000176875.1_ASM17687v1
Micrococcus luteus TYU2	M. luteus	2488099	2433670	73	2265	226	98.7	1.31	Taxus cuspidata	NHA	South Korea	NRSP00000000	SAMN07448211	PRJNA397085	GCA_002287775.1	SOAPdenovo v. 2.0	PacBio	ftp://ftp.ncbi.nlm.nih.gov/genomes/all/GCF/002/287/775/GCF_002287775.1_ASM228777v1
Micrococcus luteus UMB0031	M. luteus	2518829	136815	72.9	2266	180	98.7	0.23	Homo sapiens	HA	USA: Maywood, IL	PKJU00000000	SAMN08193704	PRJNA316969	GCA_002863365.1	Velvet v. 1.2	Illumina HiSeq	ftp://ftp.ncbi.nlm.nih.gov/genomes/all/GCF/002/863/365/GCF_002863365.1_ASM286336v1
Micrococcus luteus UMB0038	M. luteus	2658467	179587	72.8	2463	243	98.7	3.21	catheter, Homo sapiens	HA	USA: Maywood, IL	PKJT00000000	SAMN08193705	PRJNA316969	GCA_002863345.1	Velvet v. 1.2	Illumina HiSeq	ftp://ftp.ncbi.nlm.nih.gov/genomes/all/GCF/002/863/345/GCF_002863345.1_ASM286334v1
Micrococcus luteus UMB0189	M. luteus	2565089	167798	72.7	2340	222	98.7	2.75	catheter, Homo sapiens	HA	USA: Maywood, IL	PNGM00000000	SAMN07511423	PRJNA316969	GCA_002884675.1	Velvet v. 1.2	Illumina HiSeq	ftp://ftp.ncbi.nlm.nih.gov/genomes/all/GCF/002/884/675/GCF_002884675.1_ASM288467v1
Micrococcus luteus UMB0867	M. luteus	2514897	173810	73	2315	198	98.25	0.23	catheter, Homo sapiens	HA	USA: Maywood, IL	PKJV00000000	SAMN08193703	PRJNA316969	GCA_002863375.1	Velvet v. 1.2	Illumina HiSeq	ftp://ftp.ncbi.nlm.nih.gov/genomes/all/GCF/002/863/375/GCF_002863375.1_ASM286337v1
Micrococcus luteus VTM4R57	M. luteus	2562419	172368	72.8	2311	193	98.65	1.61	rumen microbiome	HA	missing	FRCE00000000	SAMN04487849	PRJEB18389	GCA_900142795.1	missing	missing	ftp://ftp.ncbi.nlm.nih.gov/genomes/all/GCF/900/142/795/GCF_900142795.1_IMG-taxon_2623620484_annotated_assembly
Micrococcus sp. 116	M. luteus	2563408	52641	72.9	2329	215	97.91	0.92	Ectocarpus subulatus	NHA	missing	CABWKT000000000	SAMEA6080502	PRJEB31339	GCA_902506395.1	missing	missing	ftp://ftp.ncbi.nlm.nih.gov/genomes/all/GCF/902/506/395/GCF_902506395.1_MICRO116_assembly
Micrococcus sp. 11B	M. luteus	2429449	84190	73.2	2184	195	98.13	0.23	Ectocarpus subulatus	NHA	missing	CABWLK000000000	SAMEA6080503	PRJEB31339	GCA_902506365.1	missing	missing	ftp://ftp.ncbi.nlm.nih.gov/genomes/all/GCF/902/506/365/GCF_902506365.1_MICRO11B_assembly
Micrococcus sp. 80W	M. luteus	2537324	95017	72.9	2310	179	97.52	0.23	Ectocarpus subulatus	NHA	missing	CABWKU000000000	SAMEA6080504	PRJEB31339	GCA_902506405.1	missing	missing	ftp://ftp.ncbi.nlm.nih.gov/genomes/all/GCF/902/506/405/GCF_902506405.1_MICRO80W_assembly
Micrococcus sp. Alg238-R198	M. luteus	2590173	234845	72.8	2367	245	98.7	0.23	sponge-associated bacteria	NHA	Portugal	UNRH00000000	SAMEA4873268	PRJEB28331	GCA_900537135.1	missing	missing	ftp://ftp.ncbi.nlm.nih.gov/genomes/all/GCF/900/537/135/GCF_900537135.1_ASM90053713v1
Micrococcus sp. CH7	M. luteus	2510459	114466	73	2288	178	98.93	0.23	sediment from the Churince hydrological system	NHA	Mexico: Churince hydrological system, Cuatro Cienegas, Coahuila	LOSQ00000000	SAMN04335744	PRJNA305943	GCA_001595485.1	Velvet v. 1.2.10	Illumina MiSeq	ftp://ftp.ncbi.nlm.nih.gov/genomes/all/GCF/001/595/485/GCF_001595485.1_ASM159548v1
Micrococcus sp. KBS0714	M. luteus	2522703	2522703	73	2256	225	98.7	0.23	soil	NHA	USA: Hickory Corners, MI	CP042169	SAMN06318586	PRJNA373912	GCA_002008305.4	Unicycler v. 0.4.7	Illumina HiSeq; Oxford Nanopore MiniION	ftp://ftp.ncbi.nlm.nih.gov/genomes/all/GCF/002/008/305/GCF_002008305.4_ASM200830v4
Micrococcus sp. KT16	M. luteus	2503142	268287	73	2256	187	98.7	0.23	Baltic Sea:North Sea	NHA	Baltic Sea:North Sea	QNRG00000000	SAMN09083205	PRJNA459236	GCA_003315015.1	SPAdes v. 3.11.0	PacBio	ftp://ftp.ncbi.nlm.nih.gov/genomes/all/GCF/003/315/015/GCF_003315015.1_ASM331501v1
Micrococcus sp. MS-ASIII-49	M. luteus	2440726	27810	73.1	2209	184	98.02	0.32	sediment, not marine	NHA	Brazil: Iron Quadrangle, Minas Gerais	JXSP00000000	SAMN03280120	PRJNA271945	GCA_000946635.1	MIRA v. 4	Illumina HiSeq	ftp://ftp.ncbi.nlm.nih.gov/genomes/all/GCF/000/946/635/GCF_000946635.1_ASM94663v1
Micrococcus sp. R8502A1	M. luteus	2432121	38085	72.9	2175	190	98.93	0.69	Xestospongia muta	NHA	USA: Conch Reef, Key Largo, Florida	VIGS00000000	SAMN11784336	PRJNA543824	GCA_006704135.1	SPAdes v. 3.11.1	Illumina MiSeq	ftp://ftp.ncbi.nlm.nih.gov/genomes/all/GCF/006/704/135/GCF_006704135.1_ASM670413v1
Micrococcus sp. RIT608	M. luteus	2481440	29730	73	2233	169	98.13	0.23	mobile phone	NHA	USA	RJLX00000000	SAMN10392656	PRJNA504457	GCA_003725655.1	Unicycler v. NOV-2018	Illumina MiSeq	ftp://ftp.ncbi.nlm.nih.gov/genomes/all/GCF/003/725/655/GCF_003725655.1_ASM372565v1
'Micrococcus yunnanensis' BCRC 80243	M. luteus	2504269	195270	73	2274	180	98.7	0.23	plant	NHA	China	SMVL00000000	SAMN11110190	PRJNA526784	GCA_004462905.1	CLC NGS Cell v. 9.5	Illumina MiSeq	ftp://ftp.ncbi.nlm.nih.gov/genomes/all/GCF/004/462/905/GCF_004462905.1_ASM446290v1
'Micrococcus yunnanensis' IOV6	M. luteus	2477899	15899	73.1	2237	174	98.55	0.92	oral swab, Mus musculus	HA	United Kingdom	SPPS00000000	SAMN11126857	PRJNA527079	GCA_004569415.1	SPAdes v. 3.1.3	Illumina HiSeq	ftp://ftp.ncbi.nlm.nih.gov/genomes/all/GCF/004/569/415/GCF_004569415.1_ASM456941v1
Micrococcus lylae 2B3F	M. lylae	2670883	62882	71.3	2275	175	98.15	0.69	soft smear-ripened cheese with raw milk	NHA	France	FUKP00000000	SAMEA81153418	PRJEB19177	GCA_900163825.1	missing	missing	ftp://ftp.ncbi.nlm.nih.gov/genomes/all/GCF/900/163/825/GCF_900163825.1_ASM90016382v1
Micrococcus lylae BCRC 12151 Type	M. lylae	2664519	83264	71.3	2303	190	97.82	1.76	skin, Homo sapiens	HA	USA	SPKT00000000	SAMN11246189	PRJNA528835	GCA_004563975.1	SOAPdenovo v. 2.04	Illumina HiSeq	ftp://ftp.ncbi.nlm.nih.gov/genomes/all/GCF/004/563/975/GCF_004563975.1_ASM456397v1
Micrococcus lylae UMB0955	M. lylae	2654342	141080	71.4	2281	173	97.68	1.15	catheter, Homo sapiens	HA	USA: Maywood, IL	PNGL00000000	SAMN07511424	PRJNA316969	GCA_002871575.1	Velvet v. 1.2	Illumina HiSeq	ftp://ftp.ncbi.nlm.nih.gov/genomes/all/GCF/002/871/575/GCF_002871575.1_ASM287157v1
Micrococcus sp. FDAARGOS_333	M. lylae	2837475	2837475	71.1	2491	295	98.37	1.83	peripheral blood, Homo sapiens	HA	USA:DC	NJFJ00000000	SAMN06173346	PRJNA231221	GCA_002206575.2	CA v. 8.2	PacBio; Illumina	ftp://ftp.ncbi.nlm.nih.gov/genomes/all/GCF/002/206/575/GCF_002206575.2_ASM220657v2
Micrococcus sp. HMSC067E09	M. lylae	2586209	68072	71.4	2228	186	97.91	1.15	urine, Homo sapiens	HA	missing	LTYF00000000	SAMN04480031	PRJNA300017	GCA_001812555.1	Velvet v. 1.1.06	Illumina	ftp://ftp.ncbi.nlm.nih.gov/genomes/all/GCF/001/812/555/GCF_001812555.1_ASM181255v1
Micrococcus terreus CGMCC 1.7054 Type	M. terreus	3087520	311861	68.9	2753	238	99.07	0.84	forest soil	NHA	missing	FPCG00000000	SAMN04487966	PRJEB17583	GCA_900116905.1	missing	missing	ftp://ftp.ncbi.nlm.nih.gov/genomes/all/GCF/900/116/905/GCF_900116905.1_IMG-taxon_2617270780_annotated_assembly
-, information unavailable.
a, The data were calculated by CheckM.
b, The information of isolation source of each strain was obtained from NCBI BioSample database.
c, HA, host-associated; NHA, non-host-associated.
