# Supplementary material for: Comparative genomics reveals broad genetic diversity, extensive recombination and nascent ecological adaptation in Micrococcus luteus
Source: BMC Genomics. 2021 Feb 18;22:124. doi: 10.1186/s12864-021-07432-5 (PMC7890812; doi:10.1186/s12864-021-07432-5)
Supplement: Supplementary file 3 — Additional file 3: Table S2. Accessory genes associated with HA or NHA habitats in M. luteus [file 12864_2021_7432_MOESM3_ESM.xlsx]

## Sheet: Sheet1
Table S2. Accessory genes associated with HA or NHA habitats in M. luteus
OGs	Number_pos_present_ina	Number_neg_present_inb	Number_pos_not_present_inc	Number_neg_not_present_ind	Odds_ratioe	Naive_pf	Benjamini_H_pg	Empirical_ph	Preferred_gene_name	COG number/family	EggNOG free text description	Pfam	Pfam description
OG_1888:	43	8	4	10	13.4375	0.000136761	0.0069977	0.003996	-	COG0739	peptidase	PF01551	Peptidase family M23
OG_1915:	39	8	8	10	6.09375	0.00412426	0.068981	0.048951	-	-	-	-	-
OG_1971:	33	6	14	12	4.71429	0.0104419	0.0811256	0.025974	-	COG1309	Transcriptional regulator	PF00440	Bacterial regulatory proteins, tetR family
OG_1972:	33	6	14	12	4.71429	0.0104419	0.0811256	0.021978	-	COG0318	Amp-dependent synthetase and ligase	PF00501; PF13193	AMP-binding enzyme; AMP-binding enzyme C-terminal domain
OG_1973:	33	6	14	12	4.71429	0.0104419	0.0811256	0.020979	fadA	COG0183	acetyl-coa acetyltransferase	PF00108; PF02803	Thiolase, N-terminal domain; Thiolase, C-terminal domain
OG_1974:	33	6	14	12	4.71429	0.0104419	0.0811256	0.024975	fadB	COG1250; COG1024	Dehydrogenase; Enoyl-CoA hydratase	PF02737; PF00378; PF00725; PF16113	3-hydroxyacyl-CoA dehydrogenase, NAD binding domain; Enoyl-CoA hydratase/isomerase; 3-hydroxyacyl-CoA dehydrogenase, C-terminal domain; Enoyl-CoA hydratase/isomerase
OG_1975:	33	6	14	12	4.71429	0.0104419	0.0811256	0.018981	-	COG1804	l-carnitine dehydratase bile acid-inducible protein F	PF02515	CoA-transferase family III
OG_1976:	33	6	14	12	4.71429	0.0104419	0.0811256	0.022977	fadE2	COG1960	acyl-CoA dehydrogenase	PF00441; PF02770; PF02771; PF08028	Acyl-CoA dehydrogenase, C-terminal domain; Acyl-CoA dehydrogenase, middle domain; Acyl-CoA dehydrogenase, N-terminal domain; Acyl-CoA dehydrogenase, C-terminal domain
OG_1985:	33	5	14	13	6.12857	0.0040798	0.068981	0.017982	-	COG5340	-	PF13338	Transcriptional regulator, AbiEi antitoxin
OG_1986:	33	5	14	13	6.12857	0.0040798	0.068981	0.016983	-	-	-	PF08843	Nucleotidyl transferase AbiEii toxin, Type IV TA system
OG_2057:	27	3	20	15	6.75	0.00478086	0.068981	0.018981	-	COG0346	glyoxalase bleomycin resistance protein dioxygenase	PF18029	Glyoxalase-like domain
OG_2452:	3	9	44	9	0.0681818	0.000207852	0.0069977	0.00499501	-	COG3764	Sortase family	PF04203	Sortase domain
OG_2453:	3	9	44	9	0.0681818	0.000207852	0.0069977	0.00599401	-	-	-	PF05901	Excalibur calcium-binding domain
a, The number of trait-positive isolates this gene was found in.
b, The number of trait-negative isolates this gene was found in.
c, The number of trait-positive isolates this gene was not found in.
d, The number of trait-negative isolates this gene was not found in.
e, Value used to quantify how strongly the presence or absence of a OG is associated with habitats. Odds_ratio < 1, HA; Odds_ratio > 1, NHA.
f, The naive P-value for the null hypothesis that the presence/absence of this OG is unrelated to the habitat.
g, The P-value adjusted with Benjamini-Hochberg's method for multiple comparisons correction.
h, Empirical P-value after permutations and ranking of all test estimators.
-, Information unavailable.

## Sheet: Sheet2
a, The number of trait-positive isolates this gene was found in.
b, The number of trait-negative isolates this gene was found in.
c, The number of trait-positive isolates this gene was not found in.
d, The number of trait-negative isolates this gene was not found in.
e, Value used to quantify how strongly the presence or absence of a OG is associated with habitats. Odds_ratio < 1, NHA; Odds_ratio > 1, HA.
f, The naive P-value for the null hypothesis that the presence/absence of this OG is unrelated to the habitat.
g, The P-value adjusted with Benjamini-Hochberg's method for multiple comparisons correction.
h, Empirical p-value after permutations and ranking of all test estimators.
-, information unavailable.
